# Supplementary material for: Cold Atmospheric Plasma Induces a Predominantly Necrotic Cell Death via the Microenvironment
Source: PLoS One. 2015 Aug 14;10(8):e0133120. doi: 10.1371/journal.pone.0133120 (PMC4537210; doi:10.1371/journal.pone.0133120)
Supplement: S2 File — Relative concentration of the main emissive species in the guided ionization wave (Figure 3). Flow cytometry count for device settings and cell culture parameters (Figure 4). Flow cytometry count for apoptosis assays and apoptosis inhibitor (Figure 5). Flow cytometry count for adherent cell and DiOC6 assays (Figure 6). Flow cytometry count for DiOC6 assays (Figure 7). (ZIP) [file pone.0133120.s002.zip]

Archive with 7 entries (6 files):
- Data sharing/
- Data sharing/Figure 2.xlsx
- Data sharing/Figure 3 5kV_10kHz_1%.opj
- Data sharing/Figure 4.pzf
- Data sharing/Figure 5.pzf
- Data sharing/Figure 6.pzf
- Data sharing/Figure 7.pzf
