# Supplementary material for: Cold Atmospheric Plasma Induces a Predominantly Necrotic Cell Death via the Microenvironment
Source: PLoS One. 2015 Aug 14;10(8):e0133120. doi: 10.1371/journal.pone.0133120 (PMC4537210; doi:10.1371/journal.pone.0133120)
Supplement: S2 File — Relative concentration of the main emissive species in the guided ionization wave (Figure 3). Flow cytometry count for device settings and cell culture parameters (Figure 4). Flow cytometry count for apoptosis assays and apoptosis inhibitor (Figure 5). Flow cytometry count for adherent cell and DiOC6 assays (Figure 6). Flow cytometry count for DiOC6 assays (Figure 7). (ZIP) [file pone.0133120.s002.zip › Data sharing/Figure 2.xlsx]

## Sheet: Feuil1
% O2 in He	OH (309nm)	OH_error	N2 SPS (337nm)	N2(SPS)_error	N2+ FNS (391.4nm)	N2+(FNS)_error	He (706.5nm)	He_error	O (777nm)	O_error
0	2406.3	77.847	15546	205.678	10264.9	112.651	11087.1	242.54	13719.6	1207.38
1	201.44	47.6527	2955.89	189.001	794.411	15.2231	2737.55	21.4006	5236.53	142.851
	OH (309nm)	N2 SPS (337nm)	N2+ FNS (391.4nm)	He (706.5nm)	O (777nm)
He GIW	2406.3	15546	10264.9	11087.1	13719.6
He/1% O2	201.44	2955.89	794.411	2737.55	5236.53
%	92	84	93	80	72
%	8	16	7	20	28
ratio	11.9	5.3	12.9	4.1	2.6
